# Supplementary material for: Moringa oleifera Hot Water Extract Protects Vero Cells from Hydrogen Peroxide-Induced Oxidative Stress by Regulating Mitochondria-Mediated Apoptotic Pathway and Nrf2/HO-1 Signaling
Source: Foods. 2022 Jan 31;11(3):420. doi: 10.3390/foods11030420 (PMC8834631; doi:10.3390/foods11030420)
Supplement: Supplementary file 1 [file foods-11-00420-s001.zip]

Archive with 1 entries (1 files):
- foods-1535070-supplementary.pdf
